# Supplementary material for: Charge-transfer interaction of aspartame and neotame with several π-acceptors: Stoichiometric data
Source: Data Brief. 2021 Apr 24;36:107092. doi: 10.1016/j.dib.2021.107092 (PMC8120938; doi:10.1016/j.dib.2021.107092)
Supplement: Supplementary file 1 [file mmc1.xlsx]

## Sheet: ورقة1
nm	Asp	CA	Asp-CA		nm	Asp	PA	Asp-PA		nm	Neo	DDQ	Neo-DDQ		nm	Neo	CA	Neo-CA		nm	Neo	PA	Neo-PA
200	0.021	0.007	0.036		200	0.021	0.121	0.126		200	0.02	0.031	0.039		200	0.02	0.007	0.11		200	0.02	0.126	0.12
202	-0.001	0.039	0.061		202	-0.001	0.132	0.124		202	-0.024	0.026	0.059		202	-0.024	0.039	0.057		202	-0.024	0.124	0.142
204	0.008	0.036	0.082		204	0.008	0.117	0.123		204	-0.004	0.011	0.075		204	-0.004	0.036	0.085		204	-0.004	0.123	0.137
206	0.004	0.056	0.095		206	0.004	0.118	0.144		206	-0.016	0.015	0.077		206	-0.016	0.056	0.064		206	-0.016	0.144	0.174
208	-0.011	0.049	0.093		208	-0.011	0.152	0.149		208	-0.006	0.031	0.053		208	-0.006	0.049	0.092		208	-0.006	0.149	0.155
210	0.016	0.05	0.09		210	0.016	0.156	0.15		210	0.012	0.03	0.044		210	0.012	0.05	0.059		210	0.012	0.15	0.161
212	0.01	0.041	0.081		212	0.01	0.137	0.151		212	0.015	0.042	0.087		212	0.015	0.041	0.089		212	0.015	0.151	0.188
214	-0.008	0.028	0.087		214	-0.008	0.154	0.188		214	0.004	0.03	0.064		214	0.004	0.028	0.095		214	0.004	0.188	0.176
216	0.025	0.046	0.08		216	0.025	0.164	0.167		216	0.015	0.043	0.057		216	0.015	0.046	0.093		216	0.015	0.167	0.173
218	-0.002	0.055	0.096		218	-0.002	0.196	0.176		218	0.024	0.031	0.058		218	0.024	0.055	0.094		218	0.024	0.176	0.23
220	0.002	0.05	0.089		220	0.002	0.203	0.238		220	0.011	0.031	0.061		220	0.011	0.05	0.09		220	0.011	0.238	0.227
222	-0.001	0.062	0.105		222	-0.001	0.185	0.199		222	-0.004	0.043	0.058		222	-0.004	0.062	0.082		222	-0.004	0.199	0.215
224	0.021	0.042	0.065		224	0.021	0.201	0.236		224	-0.009	0.024	0.078		224	-0.009	0.042	0.079		224	-0.009	0.236	0.203
226	0.017	0.068	0.092		226	0.017	0.235	0.209		226	-0.018	0.034	0.083		226	-0.018	0.068	0.067		226	-0.018	0.209	0.27
228	0.019	0.055	0.082		228	0.019	0.211	0.223		228	0.008	0.034	0.068		228	0.008	0.055	0.079		228	0.008	0.223	0.236
230	0	0.042	0.08		230	0	0.208	0.251		230	0.002	0.049	0.041		230	0.002	0.042	0.073		230	0.002	0.251	0.243
232	0.001	0.042	0.082		232	0.001	0.209	0.23		232	-0.018	0.035	0.085		232	-0.018	0.042	0.079		232	-0.018	0.23	0.245
234	-0.006	0.054	0.099		234	-0.006	0.228	0.223		234	0.009	0.04	0.087		234	0.009	0.054	0.077		234	0.009	0.223	0.256
236	0.037	0.053	0.107		236	0.037	0.219	0.245		236	-0.021	0.029	0.054		236	-0.021	0.053	0.086		236	-0.021	0.245	0.254
238	0.035	0.058	0.089		238	0.035	0.185	0.257		238	-0.037	0.038	0.057		238	-0.037	0.058	0.076		238	-0.037	0.257	0.261
240	0.018	0.06	0.095		240	0.018	0.259	0.273		240	0.009	0.054	0.082		240	0.009	0.06	0.105		240	0.009	0.273	0.266
242	0.002	0.066	0.094		242	0.002	0.212	0.25		242	-0.007	0.045	0.08		242	-0.007	0.066	0.063		242	-0.007	0.25	0.233
244	0.011	0.073	0.106		244	0.011	0.174	0.217		244	0.028	0.038	0.062		244	0.028	0.073	0.114		244	0.028	0.217	0.274
246	0.01	0.045	0.094		246	0.01	0.225	0.232		246	-0.016	0.04	0.095		246	-0.016	0.045	0.086		246	-0.016	0.232	0.275
248	0.022	0.081	0.127		248	0.022	0.175	0.254		248	0	0.017	0.066		248	0	0.081	0.108		248	0	0.254	0.259
250	0	0.085	0.152		250	0	0.218	0.237		250	0.006	0.028	0.101		250	0.006	0.085	0.124		250	0.006	0.237	0.273
252	-0.019	0.045	0.107		252	-0.019	0.229	0.242		252	0.002	0.056	0.063		252	0.002	0.045	0.113		252	0.002	0.242	0.245
254	0.02	0.064	0.121		254	0.02	0.173	0.251		254	-0.009	0.079	0.115		254	-0.009	0.064	0.101		254	-0.009	0.251	0.209
256	-0.01	0.079	0.117		256	-0.01	0.287	0.225		256	0.018	0.039	0.109		256	0.018	0.079	0.127		256	0.018	0.225	0.317
258	-0.014	0.071	0.113		258	-0.014	0.214	0.276		258	-0.005	0.054	0.047		258	-0.005	0.071	0.176		258	-0.005	0.276	0.282
260	0.002	0.097	0.092		260	0.002	0.323	0.273		260	-0.004	0.067	0.065		260	-0.004	0.097	0.083		260	-0.004	0.273	0.265
262	0.048	0.101	0.124		262	0.048	0.276	0.267		262	-0.001	0.052	0.102		262	-0.001	0.101	0.121		262	-0.001	0.267	0.309
264	-0.035	0.081	0.132		264	-0.035	0.257	0.312		264	0.01	0.04	0.079		264	0.01	0.081	0.136		264	0.01	0.312	0.352
266	0.008	0.116	0.169		266	0.008	0.238	0.345		266	0.019	0.06	0.097		266	0.019	0.116	0.165		266	0.019	0.345	0.344
268	-0.001	0.089	0.096		268	-0.001	0.269	0.332		268	0.004	0.051	0.131		268	0.004	0.089	0.138		268	0.004	0.332	0.339
270	0.012	0.093	0.134		270	0.012	0.264	0.33		270	0.014	0.054	0.077		270	0.014	0.093	0.139		270	0.014	0.33	0.316
272	-0.007	0.085	0.108		272	-0.007	0.316	0.322		272	-0.005	0.065	0.075		272	-0.005	0.085	0.1		272	-0.005	0.322	0.345
274	-0.001	0.079	0.093		274	-0.001	0.271	0.355		274	-0.003	0.064	0.137		274	-0.003	0.079	0.112		274	-0.003	0.355	0.372
276	0.042	0.121	0.118		276	0.042	0.24	0.37		276	0.018	0.053	0.103		276	0.018	0.121	0.152		276	0.018	0.37	0.318
278	0.002	0.106	0.159		278	0.002	0.368	0.393		278	0.016	-0.002	0.066		278	0.016	0.106	0.143		278	0.016	0.393	0.398
280	0.011	0.12	0.152		280	0.011	0.431	0.462		280	-0.061	0.069	0.076		280	-0.061	0.12	0.125		280	-0.061	0.462	0.414
282	0.042	0.139	0.163		282	0.042	0.32	0.415		282	-0.011	0.106	0.115		282	-0.011	0.139	0.161		282	-0.011	0.415	0.434
284	0.028	0.195	0.2		284	0.028	0.402	0.497		284	-0.025	0.114	0.219		284	-0.025	0.195	0.195		284	-0.025	0.497	0.538
286	0.009	0.309	0.298		286	0.009	0.376	0.619		286	-0.001	0.226	0.299		286	-0.001	0.309	0.366		286	-0.001	0.619	0.595
288	0.02	0.527	0.519		288	0.02	0.367	0.717		288	-0.004	0.441	0.582		288	-0.004	0.527	0.614		288	-0.004	0.717	0.762
290	0.021	0.791	0.76		290	0.021	0.337	0.905		290	-0.013	0.601	0.875		290	-0.013	0.791	0.852		290	-0.013	0.905	0.857
292	0.005	1.086	1.005		292	0.005	0.351	0.999		292	-0.008	0.745	1.066		292	-0.008	1.086	1.1		292	-0.008	0.999	0.967
294	0.03	1.361	1.257		294	0.03	0.366	1.065		294	-0.019	0.854	1.281		294	-0.019	1.361	1.362		294	-0.019	1.065	0.996
296	0.018	1.594	1.459		296	0.018	0.397	1.09		296	-0.016	0.863	1.348		296	-0.016	1.594	1.547		296	-0.016	1.09	1.05
298	0.019	1.817	1.633		298	0.019	0.433	1.126		298	-0.017	0.842	1.368		298	-0.017	1.817	1.756		298	-0.017	1.126	1.101
300	0.018	1.939	1.762		300	0.018	0.465	1.153		300	-0.018	0.796	1.298		300	-0.018	1.939	1.885		300	-0.018	1.153	1.149
302	0.019	2.09	1.897		302	0.019	0.515	1.186		302	-0.019	0.726	1.193		302	-0.019	2.09	1.988		302	-0.019	1.186	1.208
304	0.019	2.129	1.972		304	0.019	0.569	1.229		304	-0.018	0.642	1.058		304	-0.018	2.129	2.066		304	-0.018	1.229	1.274
306	0.018	2.047	2.031		306	0.018	0.62	1.281		306	-0.019	0.552	0.904		306	-0.019	2.047	2.058		306	-0.019	1.281	1.349
308	0.018	1.865	2.035		308	0.018	0.675	1.339		308	-0.019	0.47	0.762		308	-0.019	1.865	2.011		308	-0.019	1.339	1.429
310	0.016	1.602	2.027		310	0.016	0.729	1.403		310	-0.018	0.395	0.637		310	-0.018	1.602	1.935		310	-0.018	1.403	1.514
312	0.016	1.34	1.974		312	0.016	0.793	1.476		312	-0.018	0.323	0.515		312	-0.018	1.34	1.829		312	-0.018	1.476	1.607
314	0.016	1.12	1.912		314	0.016	0.858	1.558		314	-0.019	0.265	0.415		314	-0.019	1.12	1.714		314	-0.019	1.558	1.713
316	0.015	0.936	1.799		316	0.015	0.935	1.653		316	-0.019	0.214	0.329		316	-0.019	0.936	1.586		316	-0.019	1.653	1.826
318	0.015	0.803	1.658		318	0.015	1.01	1.749		318	-0.019	0.176	0.268		318	-0.019	0.803	1.444		318	-0.019	1.749	1.954
320	0.014	0.7	1.505		320	0.014	1.088	1.854		320	-0.02	0.148	0.22		320	-0.02	0.7	1.287		320	-0.02	1.854	2.079
322	0.014	0.608	1.325		322	0.014	1.186	1.978		322	-0.02	0.124	0.182		322	-0.02	0.608	1.123		322	-0.02	1.978	2.23
324	0.014	0.536	1.153		324	0.014	1.272	2.093		324	-0.019	0.109	0.155		324	-0.019	0.536	0.979		324	-0.019	2.093	2.363
326	0.013	0.474	0.988		326	0.013	1.371	2.204		326	-0.02	0.097	0.137		326	-0.02	0.474	0.841		326	-0.02	2.204	2.491
328	0.013	0.42	0.839		328	0.013	1.456	2.31		328	-0.019	0.088	0.123		328	-0.019	0.42	0.716		328	-0.019	2.31	2.621
330	0.013	0.376	0.713		330	0.013	1.567	2.433		330	-0.019	0.082	0.115		330	-0.019	0.376	0.609		330	-0.019	2.433	2.739
332	0.012	0.337	0.612		332	0.012	1.671	2.6		332	-0.019	0.078	0.11		332	-0.019	0.337	0.522		332	-0.019	2.6	3.015
334	0.012	0.3	0.522		334	0.012	1.756	2.711		334	-0.019	0.076	0.106		334	-0.019	0.3	0.442		334	-0.019	2.711	3.172
336	0.012	0.263	0.442		336	0.012	1.843	2.826		336	-0.019	0.074	0.104		336	-0.019	0.263	0.368		336	-0.019	2.826	3.332
338	0.012	0.22	0.362		338	0.012	1.933	2.91		338	-0.018	0.073	0.103		338	-0.018	0.22	0.293		338	-0.018	2.91	3.356
340	0.011	0.179	0.291		340	0.011	2.023	2.989		340	-0.018	0.072	0.104		340	-0.018	0.179	0.227		340	-0.018	2.989	3.517
342	0.011	0.142	0.23		342	0.011	2.09	3.11		342	-0.017	0.072	0.106		342	-0.017	0.142	0.172		342	-0.017	3.11	3.544
344	0.011	0.107	0.171		344	0.011	2.14	3.152		344	-0.017	0.073	0.108		344	-0.017	0.107	0.119		344	-0.017	3.152	3.68
346	0.01	0.08	0.127		346	0.01	2.205	3.185		346	-0.016	0.073	0.109		346	-0.016	0.08	0.082		346	-0.016	3.185	3.644
348	0.01	0.062	0.096		348	0.01	2.251	3.149		348	-0.015	0.072	0.108		348	-0.015	0.062	0.058		348	-0.015	3.149	3.666
350	0.009	0.049	0.074		350	0.009	2.283	3.22		350	-0.014	0.069	0.104		350	-0.014	0.049	0.041		350	-0.014	3.22	3.758
352	0.009	0.041	0.058		352	0.009	2.285	3.218		352	-0.014	0.066	0.101		352	-0.014	0.041	0.03		352	-0.014	3.218	3.761
354	0.009	0.035	0.047		354	0.009	2.29	3.198		354	-0.013	0.063	0.099		354	-0.013	0.035	0.023		354	-0.013	3.198	3.76
356	0.008	0.031	0.04		356	0.008	2.28	3.146		356	-0.013	0.061	0.097		356	-0.013	0.031	0.019		356	-0.013	3.146	3.767
358	0.008	0.028	0.035		358	0.008	2.256	3.116		358	-0.013	0.06	0.095		358	-0.013	0.028	0.016		358	-0.013	3.116	3.738
360	0.008	0.027	0.032		360	0.008	2.236	3.09		360	-0.013	0.059	0.095		360	-0.013	0.027	0.015		360	-0.013	3.09	3.6
362	0.007	0.025	0.03		362	0.007	2.214	3.012		362	-0.012	0.058	0.094		362	-0.012	0.025	0.014		362	-0.012	3.012	3.576
364	0.007	0.024	0.028		364	0.007	2.154	2.951		364	-0.012	0.057	0.094		364	-0.012	0.024	0.013		364	-0.012	2.951	3.497
366	0.007	0.024	0.027		366	0.007	2.133	2.87		366	-0.011	0.056	0.093		366	-0.011	0.024	0.013		366	-0.011	2.87	3.409
368	0.006	0.023	0.025		368	0.006	2.088	2.811		368	-0.011	0.056	0.093		368	-0.011	0.023	0.012		368	-0.011	2.811	3.422
370	0.005	0.023	0.024		370	0.005	2.044	2.727		370	-0.011	0.055	0.092		370	-0.011	0.023	0.012		370	-0.011	2.727	3.324
372	0.005	0.022	0.023		372	0.005	1.989	2.653		372	-0.01	0.054	0.092		372	-0.01	0.022	0.012		372	-0.01	2.653	3.221
374	0.005	0.022	0.022		374	0.005	1.935	2.586		374	-0.01	0.053	0.092		374	-0.01	0.022	0.013		374	-0.01	2.586	3.152
376	0.005	0.021	0.021		376	0.005	1.849	2.409		376	-0.009	0.053	0.092		376	-0.009	0.021	0.013		376	-0.009	2.409	2.788
378	0.005	0.021	0.021		378	0.005	1.808	2.368		378	-0.009	0.053	0.092		378	-0.009	0.021	0.013		378	-0.009	2.368	2.761
380	0.004	0.021	0.02		380	0.004	1.761	2.303		380	-0.009	0.053	0.093		380	-0.009	0.021	0.013		380	-0.009	2.303	2.714
382	0.004	0.021	0.02		382	0.004	1.724	2.264		382	-0.008	0.053	0.094		382	-0.008	0.021	0.013		382	-0.008	2.264	2.677
384	0.004	0.021	0.019		384	0.004	1.693	2.223		384	-0.008	0.053	0.094		384	-0.008	0.021	0.013		384	-0.008	2.223	2.652
386	0.004	0.02	0.018		386	0.004	1.662	2.172		386	-0.008	0.053	0.096		386	-0.008	0.02	0.013		386	-0.008	2.172	2.609
388	0.003	0.02	0.018		388	0.003	1.634	2.143		388	-0.008	0.053	0.096		388	-0.008	0.02	0.014		388	-0.008	2.143	2.574
390	0.003	0.02	0.018		390	0.003	1.61	2.108		390	-0.007	0.053	0.097		390	-0.007	0.02	0.014		390	-0.007	2.108	2.552
392	0.003	0.02	0.017		392	0.003	1.583	2.085		392	-0.007	0.053	0.098		392	-0.007	0.02	0.014		392	-0.007	2.085	2.523
394	0.003	0.02	0.017		394	0.003	1.552	2.045		394	-0.007	0.053	0.098		394	-0.007	0.02	0.015		394	-0.007	2.045	2.481
396	0.002	0.02	0.017		396	0.002	1.519	2.004		396	-0.006	0.052	0.099		396	-0.006	0.02	0.015		396	-0.006	2.004	2.443
398	0.002	0.019	0.017		398	0.002	1.487	1.96		398	-0.006	0.052	0.1		398	-0.006	0.019	0.015		398	-0.006	1.96	2.398
400	0.002	0.019	0.017		400	0.002	1.45	1.922		400	-0.006	0.052	0.1		400	-0.006	0.019	0.015		400	-0.006	1.922	2.328
402	0.002	0.019	0.017		402	0.002	1.414	1.87		402	-0.006	0.052	0.1		402	-0.006	0.019	0.016		402	-0.006	1.87	2.288
404	0.002	0.019	0.017		404	0.002	1.375	1.82		404	-0.005	0.052	0.1		404	-0.005	0.019	0.016		404	-0.005	1.82	2.22
406	0.002	0.019	0.018		406	0.002	1.337	1.776		406	-0.005	0.052	0.1		406	-0.005	0.019	0.017		406	-0.005	1.776	2.168
408	0.001	0.02	0.018		408	0.001	1.296	1.718		408	-0.005	0.052	0.1		408	-0.005	0.02	0.018		408	-0.005	1.718	2.104
410	0.001	0.02	0.019		410	0.001	1.253	1.665		410	-0.005	0.051	0.099		410	-0.005	0.02	0.018		410	-0.005	1.665	2.042
412	0.001	0.02	0.02		412	0.001	1.205	1.603		412	-0.005	0.051	0.098		412	-0.005	0.02	0.019		412	-0.005	1.603	1.968
414	0.001	0.02	0.021		414	0.001	1.155	1.536		414	-0.005	0.05	0.097		414	-0.005	0.02	0.02		414	-0.005	1.536	1.884
416	0.001	0.021	0.021		416	0.001	1.103	1.469		416	-0.005	0.05	0.096		416	-0.005	0.021	0.021		416	-0.005	1.469	1.802
418	0.001	0.021	0.023		418	0.001	1.043	1.388		418	-0.004	0.049	0.095		418	-0.004	0.021	0.023		418	-0.004	1.388	1.707
420	0.001	0.021	0.024		420	0.001	0.983	1.309		420	-0.004	0.049	0.094		420	-0.004	0.021	0.024		420	-0.004	1.309	1.607
422	0.001	0.022	0.025		422	0.001	0.921	1.227		422	-0.004	0.049	0.094		422	-0.004	0.022	0.025		422	-0.004	1.227	1.506
424	0	0.022	0.026		424	0	0.855	1.139		424	-0.004	0.048	0.093		424	-0.004	0.022	0.027		424	-0.004	1.139	1.398
426	0	0.023	0.028		426	0	0.792	1.054		426	-0.004	0.048	0.092		426	-0.004	0.023	0.028		426	-0.004	1.054	1.296
428	0	0.023	0.029		428	0	0.724	0.964		428	-0.004	0.048	0.092		428	-0.004	0.023	0.029		428	-0.004	0.964	1.186
430	0	0.024	0.031		430	0	0.663	0.883		430	-0.004	0.047	0.091		430	-0.004	0.024	0.031		430	-0.004	0.883	1.087
432	0	0.024	0.032		432	0	0.599	0.797		432	-0.003	0.047	0.091		432	-0.003	0.024	0.033		432	-0.003	0.797	0.982
434	0	0.025	0.034		434	0	0.543	0.723		434	-0.003	0.046	0.09		434	-0.003	0.025	0.034		434	-0.003	0.723	0.89
436	0	0.025	0.036		436	0	0.484	0.644		436	-0.003	0.045	0.088		436	-0.003	0.025	0.036		436	-0.003	0.644	0.794
438	0	0.026	0.037		438	0	0.428	0.568		438	-0.003	0.044	0.087		438	-0.003	0.026	0.037		438	-0.003	0.568	0.702
440	0	0.026	0.039		440	0	0.378	0.503		440	-0.003	0.043	0.085		440	-0.003	0.026	0.039		440	-0.003	0.503	0.62
442	-0.001	0.027	0.041		442	-0.001	0.325	0.432		442	-0.003	0.042	0.084		442	-0.003	0.027	0.041		442	-0.003	0.432	0.534
444	-0.001	0.027	0.044		444	-0.001	0.278	0.369		444	-0.003	0.041	0.083		444	-0.003	0.027	0.043		444	-0.003	0.369	0.456
446	-0.001	0.028	0.046		446	-0.001	0.237	0.314		446	-0.003	0.041	0.082		446	-0.003	0.028	0.045		446	-0.003	0.314	0.389
448	-0.001	0.028	0.048		448	-0.001	0.2	0.266		448	-0.003	0.041	0.082		448	-0.003	0.028	0.047		448	-0.003	0.266	0.329
450	-0.001	0.029	0.051		450	-0.001	0.168	0.223		450	-0.002	0.04	0.082		450	-0.002	0.029	0.049		450	-0.002	0.223	0.277
452	-0.001	0.029	0.053		452	-0.001	0.14	0.186		452	-0.002	0.04	0.081		452	-0.002	0.029	0.051		452	-0.002	0.186	0.231
454	-0.001	0.029	0.055		454	-0.001	0.115	0.153		454	-0.002	0.04	0.081		454	-0.002	0.029	0.053		454	-0.002	0.153	0.19
456	-0.001	0.03	0.058		456	-0.001	0.094	0.125		456	-0.002	0.039	0.08		456	-0.002	0.03	0.056		456	-0.002	0.125	0.157
458	-0.001	0.03	0.06		458	-0.001	0.079	0.104		458	-0.002	0.039	0.08		458	-0.002	0.03	0.057		458	-0.002	0.104	0.131
460	-0.001	0.031	0.063		460	-0.001	0.064	0.085		460	-0.002	0.038	0.079		460	-0.002	0.031	0.06		460	-0.002	0.085	0.108
462	-0.001	0.031	0.066		462	-0.001	0.052	0.069		462	-0.002	0.038	0.078		462	-0.002	0.031	0.062		462	-0.002	0.069	0.088
464	-0.001	0.031	0.068		464	-0.001	0.041	0.054		464	-0.002	0.037	0.076		464	-0.002	0.031	0.064		464	-0.002	0.054	0.07
466	-0.001	0.032	0.071		466	-0.001	0.032	0.043		466	-0.002	0.035	0.074		466	-0.002	0.032	0.066		466	-0.002	0.043	0.056
468	-0.001	0.032	0.074		468	-0.001	0.024	0.033		468	-0.002	0.034	0.071		468	-0.002	0.032	0.069		468	-0.002	0.033	0.044
470	-0.001	0.033	0.077		470	-0.001	0.018	0.026		470	-0.002	0.032	0.069		470	-0.002	0.033	0.071		470	-0.002	0.026	0.035
472	-0.001	0.033	0.08		472	-0.001	0.014	0.02		472	-0.002	0.031	0.067		472	-0.002	0.033	0.073		472	-0.002	0.02	0.028
474	-0.001	0.033	0.083		474	-0.001	0.01	0.015		474	-0.002	0.029	0.065		474	-0.002	0.033	0.076		474	-0.002	0.015	0.021
476	-0.001	0.034	0.085		476	-0.001	0.007	0.011		476	-0.002	0.028	0.063		476	-0.002	0.034	0.078		476	-0.002	0.011	0.017
478	-0.001	0.034	0.088		478	-0.001	0.005	0.008		478	-0.002	0.027	0.062		478	-0.002	0.034	0.08		478	-0.002	0.008	0.013
480	-0.001	0.034	0.091		480	-0.001	0.004	0.006		480	-0.002	0.027	0.06		480	-0.002	0.034	0.082		480	-0.002	0.006	0.011
482	-0.001	0.035	0.093		482	-0.001	0.003	0.005		482	-0.001	0.026	0.059		482	-0.001	0.035	0.084		482	-0.001	0.005	0.009
484	-0.001	0.035	0.096		484	-0.001	0.002	0.004		484	-0.002	0.025	0.058		484	-0.002	0.035	0.086		484	-0.002	0.004	0.007
486	-0.001	0.035	0.098		486	-0.001	0.001	0.002		486	-0.002	0.025	0.057		486	-0.002	0.035	0.088		486	-0.002	0.002	0.006
488	-0.001	0.035	0.101		488	-0.001	0	0.002		488	-0.002	0.024	0.056		488	-0.002	0.035	0.09		488	-0.002	0.002	0.005
490	-0.001	0.035	0.103		490	-0.001	0	0.001		490	-0.001	0.024	0.055		490	-0.001	0.035	0.092		490	-0.001	0.001	0.005
492	-0.001	0.035	0.105		492	-0.001	0	0.001		492	-0.001	0.024	0.054		492	-0.001	0.035	0.094		492	-0.001	0.001	0.004
494	-0.001	0.036	0.108		494	-0.001	-0.001	0		494	-0.001	0.023	0.053		494	-0.001	0.036	0.096		494	-0.001	0	0.004
496	-0.002	0.036	0.11		496	-0.002	-0.001	0		496	-0.001	0.023	0.052		496	-0.001	0.036	0.098		496	-0.001	0	0.004
498	-0.001	0.036	0.112		498	-0.001	-0.001	0		498	-0.001	0.023	0.051		498	-0.001	0.036	0.099		498	-0.001	0	0.003
500	-0.001	0.036	0.113		500	-0.001	-0.001	0		500	-0.001	0.022	0.05		500	-0.001	0.036	0.101		500	-0.001	0	0.003
502	-0.002	0.036	0.115		502	-0.002	-0.001	0		502	-0.001	0.022	0.049		502	-0.001	0.036	0.102		502	-0.001	0	0.003
504	-0.002	0.036	0.117		504	-0.002	-0.001	0		504	-0.001	0.021	0.048		504	-0.001	0.036	0.103		504	-0.001	0	0.003
506	-0.002	0.036	0.118		506	-0.002	-0.001	0		506	-0.001	0.021	0.047		506	-0.001	0.036	0.104		506	-0.001	0	0.003
508	-0.002	0.036	0.119		508	-0.002	-0.001	0		508	-0.001	0.021	0.047		508	-0.001	0.036	0.105		508	-0.001	0	0.003
510	-0.002	0.035	0.12		510	-0.002	-0.001	0		510	-0.001	0.021	0.046		510	-0.001	0.035	0.106		510	-0.001	0	0.003
512	-0.002	0.035	0.121		512	-0.002	-0.001	0		512	-0.001	0.02	0.045		512	-0.001	0.035	0.107		512	-0.001	0	0.003
514	-0.002	0.035	0.122		514	-0.002	-0.001	0		514	-0.001	0.02	0.044		514	-0.001	0.035	0.108		514	-0.001	0	0.003
516	-0.002	0.035	0.123		516	-0.002	-0.001	0		516	-0.001	0.02	0.043		516	-0.001	0.035	0.108		516	-0.001	0	0.002
518	-0.002	0.035	0.123		518	-0.002	-0.001	0		518	-0.001	0.019	0.042		518	-0.001	0.035	0.108		518	-0.001	0	0.002
520	-0.002	0.035	0.124		520	-0.002	-0.001	0		520	0	0.019	0.041		520	0	0.035	0.109		520	0	0	0.002
522	-0.002	0.034	0.124		522	-0.002	-0.001	0		522	0	0.019	0.04		522	0	0.034	0.109		522	0	0	0.002
524	-0.002	0.034	0.124		524	-0.002	-0.001	0		524	0	0.018	0.039		524	0	0.034	0.109		524	0	0	0.002
526	-0.002	0.034	0.124		526	-0.002	-0.001	0		526	0	0.018	0.038		526	0	0.034	0.109		526	0	0	0.002
528	-0.002	0.034	0.124		528	-0.002	-0.001	0		528	0	0.017	0.037		528	0	0.034	0.109		528	0	0	0.002
530	-0.002	0.033	0.124		530	-0.002	-0.001	0		530	0	0.017	0.036		530	0	0.033	0.109		530	0	0	0.002
532	-0.002	0.033	0.123		532	-0.002	-0.001	0		532	0	0.017	0.035		532	0	0.033	0.108		532	0	0	0.002
534	-0.002	0.033	0.123		534	-0.002	-0.001	0		534	0	0.016	0.034		534	0	0.033	0.108		534	0	0	0.002
536	-0.002	0.032	0.122		536	-0.002	-0.001	0		536	0	0.016	0.033		536	0	0.032	0.107		536	0	0	0.002
538	-0.002	0.032	0.121		538	-0.002	-0.001	0		538	0	0.015	0.032		538	0	0.032	0.107		538	0	0	0.002
540	-0.002	0.031	0.12		540	-0.002	-0.001	0		540	0	0.015	0.03		540	0	0.031	0.106		540	0	0	0.002
542	-0.002	0.031	0.118		542	-0.002	-0.001	0		542	0	0.014	0.029		542	0	0.031	0.105		542	0	0	0.002
544	-0.002	0.03	0.117		544	-0.002	-0.001	0		544	0	0.014	0.028		544	0	0.03	0.103		544	0	0	0.002
546	-0.002	0.03	0.116		546	-0.002	-0.001	0		546	0	0.013	0.027		546	0	0.03	0.102		546	0	0	0.002
548	-0.002	0.029	0.114		548	-0.002	-0.001	0		548	0	0.013	0.026		548	0	0.029	0.101		548	0	0	0.002
550	-0.002	0.029	0.112		550	-0.002	-0.001	0		550	0	0.013	0.025		550	0	0.029	0.099		550	0	0	0.002
552	-0.002	0.028	0.11		552	-0.002	-0.001	0		552	0	0.012	0.024		552	0	0.028	0.098		552	0	0	0.002
554	-0.002	0.028	0.109		554	-0.002	-0.001	0		554	0	0.012	0.024		554	0	0.028	0.097		554	0	0	0.002
556	-0.002	0.027	0.107		556	-0.002	-0.001	0		556	0.001	0.012	0.023		556	0.001	0.027	0.095		556	0.001	0	0.002
558	-0.002	0.026	0.105		558	-0.002	-0.001	0		558	0	0.012	0.023		558	0	0.026	0.093		558	0	0	0.002
560	-0.002	0.026	0.102		560	-0.002	-0.001	0		560	0	0.011	0.022		560	0	0.026	0.091		560	0	0	0.002
562	-0.002	0.025	0.1		562	-0.002	-0.001	0		562	0.001	0.011	0.021		562	0.001	0.025	0.09		562	0.001	0	0.002
564	-0.003	0.024	0.098		564	-0.003	-0.001	0		564	0.001	0.011	0.021		564	0.001	0.024	0.088		564	0.001	0	0.002
566	-0.002	0.024	0.095		566	-0.002	-0.001	0		566	0.001	0.011	0.02		566	0.001	0.024	0.086		566	0.001	0	0.002
568	-0.003	0.023	0.093		568	-0.003	-0.001	0		568	0.001	0.01	0.019		568	0.001	0.023	0.083		568	0.001	0	0.002
570	-0.003	0.022	0.09		570	-0.003	-0.001	0		570	0.001	0.01	0.019		570	0.001	0.022	0.081		570	0.001	0	0.002
572	-0.003	0.021	0.087		572	-0.003	-0.001	0		572	0.001	0.01	0.018		572	0.001	0.021	0.079		572	0.001	0	0.002
574	-0.002	0.021	0.085		574	-0.002	-0.001	0		574	0.001	0.009	0.017		574	0.001	0.021	0.077		574	0.001	0	0.002
576	-0.002	0.02	0.082		576	-0.002	0	0		576	0.001	0.009	0.016		576	0.001	0.02	0.075		576	0.001	0	0.002
578	-0.003	0.019	0.08		578	-0.003	-0.001	0		578	0.001	0.009	0.015		578	0.001	0.019	0.073		578	0.001	0	0.002
580	-0.003	0.019	0.077		580	-0.003	0	0		580	0.001	0.008	0.014		580	0.001	0.019	0.071		580	0.001	0	0.002
582	-0.003	0.018	0.075		582	-0.003	-0.001	0		582	0.001	0.007	0.013		582	0.001	0.018	0.069		582	0.001	0	0.002
584	-0.003	0.017	0.072		584	-0.003	-0.001	0		584	0.001	0.007	0.012		584	0.001	0.017	0.066		584	0.001	0	0.002
586	-0.003	0.016	0.069		586	-0.003	-0.001	0		586	0.001	0.006	0.011		586	0.001	0.016	0.064		586	0.001	0	0.002
588	-0.003	0.016	0.067		588	-0.003	0	0		588	0.001	0.005	0.01		588	0.001	0.016	0.062		588	0.001	0	0.002
590	-0.003	0.015	0.064		590	-0.003	-0.001	0		590	0.001	0.005	0.009		590	0.001	0.015	0.06		590	0.001	0	0.002
592	-0.003	0.014	0.061		592	-0.003	0	0		592	0.001	0.004	0.007		592	0.001	0.014	0.057		592	0.001	0	0.002
594	-0.003	0.013	0.058		594	-0.003	0	0		594	0.001	0.003	0.006		594	0.001	0.013	0.055		594	0.001	0	0.002
596	-0.003	0.013	0.056		596	-0.003	0	0		596	0.001	0.003	0.005		596	0.001	0.013	0.053		596	0.001	0	0.002
598	-0.003	0.012	0.053		598	-0.003	0	0		598	0.001	0.002	0.004		598	0.001	0.012	0.051		598	0.001	0	0.002
600	-0.003	0.011	0.051		600	-0.003	0	0		600	0.001	0.001	0.003		600	0.001	0.011	0.049		600	0.001	0	0.002
602	-0.003	0.011	0.048		602	-0.003	0	0		602	0.001	0.001	0.003		602	0.001	0.011	0.047		602	0.001	0	0.002
604	-0.003	0.01	0.046		604	-0.003	0	0		604	0.001	0	0.002		604	0.001	0.01	0.045		604	0.001	0	0.002
606	-0.003	0.009	0.043		606	-0.003	0	0		606	0.001	0	0.001		606	0.001	0.009	0.043		606	0.001	0	0.002
608	-0.003	0.009	0.041		608	-0.003	0	0		608	0.001	0	0.001		608	0.001	0.009	0.041		608	0.001	0	0.002
610	-0.003	0.008	0.039		610	-0.003	0	0		610	0.001	-0.001	0		610	0.001	0.008	0.039		610	0.001	0	0.002
612	-0.003	0.008	0.036		612	-0.003	0	0		612	0.001	-0.001	-0.001		612	0.001	0.008	0.037		612	0.001	0	0.002
614	-0.003	0.007	0.034		614	-0.003	0	0		614	0.001	-0.001	-0.001		614	0.001	0.007	0.035		614	0.001	0	0.002
616	-0.003	0.006	0.032		616	-0.003	0	0		616	0.001	-0.002	-0.001		616	0.001	0.006	0.034		616	0.001	0	0.002
618	-0.003	0.006	0.03		618	-0.003	0	0		618	0.001	-0.002	-0.002		618	0.001	0.006	0.032		618	0.001	0	0.002
620	-0.003	0.005	0.028		620	-0.003	0	0		620	0.001	-0.002	-0.002		620	0.001	0.005	0.03		620	0.001	0	0.002
622	-0.003	0.005	0.026		622	-0.003	0	0		622	0.001	-0.002	-0.002		622	0.001	0.005	0.029		622	0.001	0	0.002
624	-0.003	0.004	0.024		624	-0.003	0	0		624	0.001	-0.002	-0.003		624	0.001	0.004	0.027		624	0.001	0	0.002
626	-0.003	0.004	0.023		626	-0.003	0	0		626	0.002	-0.002	-0.003		626	0.002	0.004	0.026		626	0.002	0	0.002
628	-0.003	0.003	0.021		628	-0.003	0	0		628	0.001	-0.002	-0.003		628	0.001	0.003	0.024		628	0.001	0	0.002
630	-0.003	0.003	0.019		630	-0.003	0	0		630	0.001	-0.002	-0.003		630	0.001	0.003	0.023		630	0.001	0	0.002
632	-0.003	0.002	0.018		632	-0.003	0	0		632	0.001	-0.003	-0.003		632	0.001	0.002	0.021		632	0.001	0	0.001
634	-0.003	0.002	0.016		634	-0.003	0	0		634	0.001	-0.003	-0.003		634	0.001	0.002	0.02		634	0.001	0	0.002
636	-0.003	0.001	0.015		636	-0.003	0	0		636	0.001	-0.003	-0.003		636	0.001	0.001	0.019		636	0.001	0	0.002
638	-0.003	0.001	0.013		638	-0.003	0	0		638	0.001	-0.003	-0.003		638	0.001	0.001	0.018		638	0.001	0	0.001
640	-0.003	0	0.012		640	-0.003	0	0		640	0.001	-0.003	-0.003		640	0.001	0	0.017		640	0.001	0	0.001
642	-0.003	0	0.01		642	-0.003	0	0		642	0.001	-0.003	-0.003		642	0.001	0	0.016		642	0.001	0	0.001
644	-0.003	0	0.009		644	-0.003	0	0		644	0.001	-0.003	-0.003		644	0.001	0	0.015		644	0.001	0	0.001
646	-0.003	0	0.008		646	-0.003	0	0		646	0.001	-0.003	-0.003		646	0.001	0	0.014		646	0.001	0	0.001
648	-0.003	-0.001	0.007		648	-0.003	0	0		648	0.002	-0.003	-0.004		648	0.002	-0.001	0.013		648	0.002	0	0.001
650	-0.003	-0.001	0.006		650	-0.003	0	0		650	0.001	-0.003	-0.004		650	0.001	-0.001	0.012		650	0.001	0	0.001
652	-0.003	-0.001	0.006		652	-0.003	0	0		652	0.001	-0.003	-0.004		652	0.001	-0.001	0.011		652	0.001	0	0.001
654	-0.003	-0.002	0.005		654	-0.003	0	0		654	0.001	-0.003	-0.004		654	0.001	-0.002	0.011		654	0.001	0	0.001
656	-0.003	-0.002	0.004		656	-0.003	0	0		656	0.001	-0.003	-0.004		656	0.001	-0.002	0.01		656	0.001	0	0.001
658	-0.003	-0.002	0.003		658	-0.003	0	0		658	0.001	-0.003	-0.004		658	0.001	-0.002	0.01		658	0.001	0	0.001
660	-0.003	-0.002	0.002		660	-0.003	0	0		660	0.001	-0.003	-0.004		660	0.001	-0.002	0.009		660	0.001	0	0.001
662	-0.003	-0.002	0.002		662	-0.003	0	0		662	0.001	-0.003	-0.004		662	0.001	-0.002	0.008		662	0.001	0	0.001
664	-0.003	-0.003	0.001		664	-0.003	0	0		664	0.001	-0.003	-0.004		664	0.001	-0.003	0.008		664	0.001	0	0.001
666	-0.003	-0.003	0		666	-0.003	0	0		666	0.001	-0.003	-0.004		666	0.001	-0.003	0.007		666	0.001	0	0.001
668	-0.003	-0.003	0		668	-0.003	0	0		668	0.002	-0.003	-0.004		668	0.002	-0.003	0.007		668	0.002	0	0.001
670	-0.003	-0.003	0		670	-0.003	0	0		670	0.002	-0.003	-0.004		670	0.002	-0.003	0.007		670	0.002	0	0.001
672	-0.003	-0.003	-0.001		672	-0.003	0	0		672	0.002	-0.003	-0.004		672	0.002	-0.003	0.006		672	0.002	0	0.001
674	-0.003	-0.003	-0.001		674	-0.003	0	0		674	0.001	-0.003	-0.004		674	0.001	-0.003	0.006		674	0.001	0	0.001
676	-0.003	-0.003	-0.002		676	-0.003	0	0		676	0.001	-0.003	-0.004		676	0.001	-0.003	0.005		676	0.001	0	0.001
678	-0.003	-0.004	-0.002		678	-0.003	0	0		678	0.002	-0.003	-0.004		678	0.002	-0.004	0.005		678	0.002	0	0.001
680	-0.003	-0.003	-0.002		680	-0.003	0	0		680	0.002	-0.003	-0.004		680	0.002	-0.003	0.005		680	0.002	0	0.001
682	-0.003	-0.003	-0.002		682	-0.003	0	0		682	0.002	-0.003	-0.004		682	0.002	-0.003	0.005		682	0.002	0	0.001
684	-0.003	-0.004	-0.003		684	-0.003	0	0		684	0.001	-0.003	-0.003		684	0.001	-0.004	0.004		684	0.001	0	0.001
686	-0.003	-0.004	-0.003		686	-0.003	0	0		686	0.002	-0.003	-0.004		686	0.002	-0.004	0.004		686	0.002	0	0.001
688	-0.003	-0.004	-0.004		688	-0.003	0	0		688	0.002	-0.003	-0.003		688	0.002	-0.004	0.004		688	0.002	0	0.001
690	-0.003	-0.004	-0.003		690	-0.003	0	0		690	0.001	-0.003	-0.004		690	0.001	-0.004	0.004		690	0.001	0	0.001
692	-0.003	-0.004	-0.004		692	-0.003	0	0		692	0.002	-0.003	-0.004		692	0.002	-0.004	0.004		692	0.002	0	0.001
694	-0.003	-0.004	-0.004		694	-0.003	0	0		694	0.002	-0.003	-0.004		694	0.002	-0.004	0.003		694	0.002	0	0.001
696	-0.003	-0.004	-0.004		696	-0.003	0	0		696	0.002	-0.003	-0.004		696	0.002	-0.004	0.003		696	0.002	0	0.001
698	-0.003	-0.004	-0.004		698	-0.003	0	0		698	0.002	-0.003	-0.004		698	0.002	-0.004	0.003		698	0.002	0	0.001
700	-0.003	-0.004	-0.004		700	-0.003	0	0		700	0.002	-0.003	-0.004		700	0.002	-0.004	0.003		700	0.002	0	0.001
702	-0.003	-0.004	-0.005		702	-0.003	0	0		702	0.002	-0.003	-0.004		702	0.002	-0.004	0.003		702	0.002	0	0.001
704	-0.003	-0.004	-0.005		704	-0.003	0	0		704	0.002	-0.003	-0.004		704	0.002	-0.004	0.003		704	0.002	0	0.001
706	-0.003	-0.004	-0.005		706	-0.003	0	0		706	0.002	-0.003	-0.004		706	0.002	-0.004	0.003		706	0.002	0	0.001
708	-0.003	-0.004	-0.005		708	-0.003	0	0		708	0.002	-0.003	-0.004		708	0.002	-0.004	0.003		708	0.002	0	0.001
710	-0.003	-0.004	-0.005		710	-0.003	0	0		710	0.002	-0.003	-0.004		710	0.002	-0.004	0.003		710	0.002	0	0.001
712	-0.003	-0.004	-0.005		712	-0.003	0	0		712	0.002	-0.003	-0.004		712	0.002	-0.004	0.003		712	0.002	0	0.001
714	-0.003	-0.005	-0.005		714	-0.003	0	0		714	0.002	-0.003	-0.004		714	0.002	-0.005	0.003		714	0.002	0	0.001
716	-0.003	-0.004	-0.005		716	-0.003	0	0		716	0.002	-0.003	-0.004		716	0.002	-0.004	0.003		716	0.002	0	0.001
718	-0.003	-0.005	-0.005		718	-0.003	0	0		718	0.002	-0.003	-0.004		718	0.002	-0.005	0.003		718	0.002	0	0.001
720	-0.003	-0.005	-0.005		720	-0.003	0	0		720	0.002	-0.003	-0.004		720	0.002	-0.005	0.002		720	0.002	0	0.001
722	-0.003	-0.004	-0.005		722	-0.003	0	0		722	0.002	-0.003	-0.004		722	0.002	-0.004	0.002		722	0.002	0	0.001
724	-0.003	-0.005	-0.005		724	-0.003	0	0		724	0.002	-0.003	-0.004		724	0.002	-0.005	0.002		724	0.002	0	0.001
726	-0.003	-0.005	-0.005		726	-0.003	0	0		726	0.002	-0.003	-0.004		726	0.002	-0.005	0.002		726	0.002	0	0.001
728	-0.003	-0.005	-0.005		728	-0.003	0	0		728	0.002	-0.003	-0.004		728	0.002	-0.005	0.002		728	0.002	0	0.001
730	-0.003	-0.005	-0.005		730	-0.003	0	0		730	0.002	-0.003	-0.004		730	0.002	-0.005	0.002		730	0.002	0	0.001
732	-0.003	-0.005	-0.005		732	-0.003	0	0		732	0.002	-0.003	-0.004		732	0.002	-0.005	0.002		732	0.002	0	0.001
734	-0.003	-0.005	-0.005		734	-0.003	0	0		734	0.002	-0.003	-0.004		734	0.002	-0.005	0.002		734	0.002	0	0.001
736	-0.003	-0.005	-0.005		736	-0.003	0	0		736	0.002	-0.003	-0.004		736	0.002	-0.005	0.002		736	0.002	0	0.001
738	-0.003	-0.005	-0.005		738	-0.003	0	0		738	0.002	-0.003	-0.004		738	0.002	-0.005	0.002		738	0.002	0	0.001
740	-0.003	-0.005	-0.005		740	-0.003	0	0		740	0.002	-0.003	-0.004		740	0.002	-0.005	0.002		740	0.002	0	0.001
742	-0.003	-0.005	-0.005		742	-0.003	0	0		742	0.002	-0.003	-0.004		742	0.002	-0.005	0.002		742	0.002	0	0.001
744	-0.003	-0.005	-0.005		744	-0.003	0	0		744	0.002	-0.003	-0.004		744	0.002	-0.005	0.002		744	0.002	0	0.001
746	-0.003	-0.005	-0.006		746	-0.003	0	0		746	0.002	-0.003	-0.004		746	0.002	-0.005	0.002		746	0.002	0	0.001
748	-0.003	-0.004	-0.005		748	-0.003	0	0		748	0.002	-0.003	-0.004		748	0.002	-0.004	0.002		748	0.002	0	0.001
750	-0.003	-0.005	-0.005		750	-0.003	0	0		750	0.002	-0.003	-0.003		750	0.002	-0.005	0.002		750	0.002	0	0.001
752	-0.003	-0.005	-0.005		752	-0.003	0	0		752	0.002	-0.003	-0.003		752	0.002	-0.005	0.002		752	0.002	0	0.001
754	-0.003	-0.004	-0.005		754	-0.003	0	0		754	0.002	-0.003	-0.004		754	0.002	-0.004	0.002		754	0.002	0	0.001
756	-0.003	-0.005	-0.006		756	-0.003	0	0		756	0.002	-0.003	-0.004		756	0.002	-0.005	0.002		756	0.002	0	0.001
758	-0.003	-0.005	-0.006		758	-0.003	0	0		758	0.002	-0.003	-0.004		758	0.002	-0.005	0.002		758	0.002	0	0.001
760	-0.003	-0.005	-0.006		760	-0.003	0	0		760	0.002	-0.003	-0.003		760	0.002	-0.005	0.002		760	0.002	0	0.001
762	-0.003	-0.004	-0.006		762	-0.003	0	0		762	0.002	-0.003	-0.004		762	0.002	-0.004	0.002		762	0.002	0	0.001
764	-0.003	-0.004	-0.006		764	-0.003	0	0		764	0.002	-0.003	-0.004		764	0.002	-0.004	0.002		764	0.002	0	0.001
766	-0.003	-0.005	-0.006		766	-0.003	0	0		766	0.002	-0.003	-0.004		766	0.002	-0.005	0.002		766	0.002	0	0.001
768	-0.003	-0.004	-0.006		768	-0.003	0	0		768	0.002	-0.003	-0.003		768	0.002	-0.004	0.002		768	0.002	0	0.001
770	-0.003	-0.005	-0.006		770	-0.003	0	0		770	0.002	-0.003	-0.003		770	0.002	-0.005	0.002		770	0.002	0	0.001
772	-0.003	-0.005	-0.006		772	-0.003	0	0		772	0.002	-0.003	-0.004		772	0.002	-0.005	0.002		772	0.002	0	0.001
774	-0.003	-0.005	-0.006		774	-0.003	0	0		774	0.002	-0.003	-0.004		774	0.002	-0.005	0.002		774	0.002	0	0.001
776	-0.003	-0.005	-0.006		776	-0.003	0	0		776	0.002	-0.003	-0.004		776	0.002	-0.005	0.002		776	0.002	0	0.001
778	-0.003	-0.005	-0.006		778	-0.003	0	0		778	0.002	-0.003	-0.004		778	0.002	-0.005	0.002		778	0.002	0	0.001
780	-0.003	-0.005	-0.006		780	-0.003	0	0		780	0.002	-0.003	-0.004		780	0.002	-0.005	0.002		780	0.002	0	0.001
782	-0.003	-0.004	-0.005		782	-0.003	0	0		782	0.002	-0.003	-0.003		782	0.002	-0.004	0.002		782	0.002	0	0.001
784	-0.003	-0.004	-0.006		784	-0.003	0	0		784	0.002	-0.003	-0.004		784	0.002	-0.004	0.002		784	0.002	0	0.001
786	-0.003	-0.004	-0.005		786	-0.003	0	0		786	0.002	-0.003	-0.004		786	0.002	-0.004	0.002		786	0.002	0	0.001
788	-0.003	-0.004	-0.005		788	-0.003	0	0		788	0.002	-0.003	-0.004		788	0.002	-0.004	0.002		788	0.002	0	0.001
790	-0.003	-0.004	-0.006		790	-0.003	0	0		790	0.002	-0.003	-0.003		790	0.002	-0.004	0.002		790	0.002	0	0.001
792	-0.003	-0.004	-0.005		792	-0.003	0	0		792	0.002	-0.003	-0.004		792	0.002	-0.004	0.002		792	0.002	0	0.001
794	-0.003	-0.005	-0.005		794	-0.003	0	0		794	0.002	-0.003	-0.003		794	0.002	-0.005	0.002		794	0.002	0	0.001
796	-0.003	-0.005	-0.006		796	-0.003	0	0		796	0.002	-0.003	-0.003		796	0.002	-0.005	0.002		796	0.002	0	0.001
798	-0.003	-0.004	-0.005		798	-0.003	0	0		798	0.002	-0.003	-0.004		798	0.002	-0.004	0.002		798	0.002	0	0.001
800	-0.003	-0.004	-0.005		800	-0.003	0	0		800	0.002	-0.003	-0.004		800	0.002	-0.004	0.002		800	0.002	0	0.001
